# Supplementary material for: Fecal 1H-NMR Metabolomics: A Comparison of Sample Preparation Methods for NMR and Novel in Silico Baseline Correction
Source: Metabolites. 2022 Feb 5;12(2):148. doi: 10.3390/metabo12020148 (PMC8875708; doi:10.3390/metabo12020148)
Supplement: Supplementary file 1 [file metabolites-12-00148-s001.zip]

Archive with 1 entries (1 files):
- metabolites-1515348-supplementary.pdf
